# Supplementary material for: Patients’ and Relatives’ Preferences for a Palliative/Oncology Day Ward and Out-of-Hours Telemedicine—An Interpretive Description
Source: Healthcare (Basel). 2021 Jun 18;9(6):758. doi: 10.3390/healthcare9060758 (PMC8235271; doi:10.3390/healthcare9060758)
Supplement: Supplementary file 1 [file healthcare-09-00758-s001.zip]

Archive with 1 entries (1 files):
- healthcare-1208399-supplementary.pdf
